# Supplementary material for: Continence Problems and Mental Health in Adolescents from a UK Cohort
Source: Eur Urol. Author manuscript; Available in PMC 2024 Dec 9. (PMC7617164; doi:10.1016/j.eururo.2023.05.013)
Supplement: Supplementary Materials [file EMS198154-supplement-Supplementary_Materials.zip]

Archive with 2 entries (2 files):
- 1-s2.0-S030228382302818X-mmc2.docx
- 1-s2.0-S030228382302818X-mmc1.pdf
